# Supplementary material for: The Role of Emotion in Musical Improvisation: An Analysis of Structural Features
Source: PLoS One. 2014 Aug 21;9(8):e105144. doi: 10.1371/journal.pone.0105144 (PMC4140734; doi:10.1371/journal.pone.0105144)
Supplement: File S2 — Public Date. (ZIP) [file pone.0105144.s002.zip]

Archive with 348 entries (291 files):
- SI_PublicData/
- SI_PublicData/S01/
- SI_PublicData/S01/Trial1/
- SI_PublicData/S01/Trial1/actressA_ambiguous.mid
- SI_PublicData/S01/Trial1/actressA_negative.mid
- SI_PublicData/S01/Trial1/actressA_positive.mid
- SI_PublicData/S01/Trial1/blank.mid
- SI_PublicData/S01/Trial1/cartoon_ambiguous.mid
- SI_PublicData/S01/Trial1/cartoon_negative.mid
- SI_PublicData/S01/Trial1/cartoon_positive.mid
- SI_PublicData/S01/Trial2/
- SI_PublicData/S01/Trial2/actressA_ambiguous.mid
- SI_PublicData/S01/Trial2/actressA_negative.mid
- SI_PublicData/S01/Trial2/actressA_positive.mid
- SI_PublicData/S01/Trial2/blank.mid
- SI_PublicData/S01/Trial2/cartoon_ambiguous.mid
- SI_PublicData/S01/Trial2/cartoon_negative.mid
- SI_PublicData/S01/Trial2/cartoon_positive.mid
- SI_PublicData/S01/Trial3/
- SI_PublicData/S01/Trial3/actressA_ambiguous.mid
- SI_PublicData/S01/Trial3/actressA_negative.mid
- SI_PublicData/S01/Trial3/actressA_positive.mid
- SI_PublicData/S01/Trial3/blank.mid
- SI_PublicData/S01/Trial3/cartoon_ambiguous.mid
- SI_PublicData/S01/Trial3/cartoon_negative.mid
- SI_PublicData/S01/Trial3/cartoon_positive.mid
- SI_PublicData/S02/
- SI_PublicData/S02/Trial1/
- SI_PublicData/S02/Trial1/actressB_ambiguous.mid
- SI_PublicData/S02/Trial1/actressB_negative.mid
- SI_PublicData/S02/Trial1/actressB_positive.mid
- SI_PublicData/S02/Trial1/blank.mid
- SI_PublicData/S02/Trial1/cartoon_ambiguous.mid
- SI_PublicData/S02/Trial1/cartoon_negative.mid
- SI_PublicData/S02/Trial1/cartoon_positive.mid
- SI_PublicData/S02/Trial2/
- SI_PublicData/S02/Trial2/actressB_ambiguous.mid
- SI_PublicData/S02/Trial2/actressB_negative.mid
- SI_PublicData/S02/Trial2/actressB_positive.mid
- SI_PublicData/S02/Trial2/blank.mid
- SI_PublicData/S02/Trial2/cartoon_ambiguous.mid
- SI_PublicData/S02/Trial2/cartoon_negative.mid
- SI_PublicData/S02/Trial2/cartoon_positive.mid
- SI_PublicData/S02/Trial3/
- SI_PublicData/S02/Trial3/actressB_ambiguous.mid
- SI_PublicData/S02/Trial3/actressB_negative.mid
- SI_PublicData/S02/Trial3/actressB_positive.mid
- SI_PublicData/S02/Trial3/blank.mid
- SI_PublicData/S02/Trial3/cartoon_ambiguous.mid
- SI_PublicData/S02/Trial3/cartoon_negative.mid
- SI_PublicData/S02/Trial3/cartoon_positive.mid
- SI_PublicData/S03/
- SI_PublicData/S03/Trial1/
- SI_PublicData/S03/Trial1/actressA_ambiguous.mid
- SI_PublicData/S03/Trial1/actressA_negative.mid
- SI_PublicData/S03/Trial1/actressA_positive.mid
- SI_PublicData/S03/Trial1/blank.mid
- SI_PublicData/S03/Trial1/cartoon_ambiguous.mid
- SI_PublicData/S03/Trial1/cartoon_negative.mid
- SI_PublicData/S03/Trial1/cartoon_positive.mid
- SI_PublicData/S03/Trial2/
- SI_PublicData/S03/Trial2/actressA_ambiguous.mid
- SI_PublicData/S03/Trial2/actressA_negative.mid
- SI_PublicData/S03/Trial2/actressA_positive.mid
- SI_PublicData/S03/Trial2/blank.mid
- SI_PublicData/S03/Trial2/cartoon_ambiguous.mid
- SI_PublicData/S03/Trial2/cartoon_negative.mid
- SI_PublicData/S03/Trial2/cartoon_positive.mid
- SI_PublicData/S03/Trial3/
- SI_PublicData/S03/Trial3/actressA_ambiguous.mid
- SI_PublicData/S03/Trial3/actressA_negative.mid
- SI_PublicData/S03/Trial3/actressA_positive.mid
- SI_PublicData/S03/Trial3/blank.mid
- SI_PublicData/S03/Trial3/cartoon_ambiguous.mid
- SI_PublicData/S03/Trial3/cartoon_negative.mid
- SI_PublicData/S03/Trial3/cartoon_positive.mid
- SI_PublicData/S04/
- SI_PublicData/S04/Trial1/
- SI_PublicData/S04/Trial1/actressA_ambiguous.mid
- SI_PublicData/S04/Trial1/actressA_negative.mid
- SI_PublicData/S04/Trial1/actressA_positive.mid
- SI_PublicData/S04/Trial1/blank.mid
- SI_PublicData/S04/Trial1/cartoon_ambiguous.mid
- SI_PublicData/S04/Trial1/cartoon_negative.mid
- SI_PublicData/S04/Trial1/cartoon_positive.mid
- SI_PublicData/S04/Trial2/
- SI_PublicData/S04/Trial2/actressA_ambiguous.mid
- SI_PublicData/S04/Trial2/actressA_negative.mid
- SI_PublicData/S04/Trial2/actressA_positive.mid
- SI_PublicData/S04/Trial2/blank.mid
- SI_PublicData/S04/Trial2/cartoon_ambiguous.mid
- SI_PublicData/S04/Trial2/cartoon_negative.mid
- SI_PublicData/S04/Trial2/cartoon_positive.mid
- SI_PublicData/S04/Trial3/
- SI_PublicData/S04/Trial3/actressA_ambiguous.mid
- SI_PublicData/S04/Trial3/actressA_negative.mid
- SI_PublicData/S04/Trial3/actressA_positive.mid
- SI_PublicData/S04/Trial3/blank.mid
- SI_PublicData/S04/Trial3/cartoon_ambiguous.mid
- SI_PublicData/S04/Trial3/cartoon_negative.mid
- SI_PublicData/S04/Trial3/cartoon_positive.mid
- SI_PublicData/S05/
- SI_PublicData/S05/Trial1/
- SI_PublicData/S05/Trial1/actressA_ambiguous.mid
- SI_PublicData/S05/Trial1/actressA_negative.mid
- SI_PublicData/S05/Trial1/actressA_positive.mid
- SI_PublicData/S05/Trial1/blank.mid
- SI_PublicData/S05/Trial1/cartoon_ambiguous.mid
- SI_PublicData/S05/Trial1/cartoon_negative.mid
- SI_PublicData/S05/Trial1/cartoon_positive.mid
- SI_PublicData/S05/Trial2/
- SI_PublicData/S05/Trial2/actressA_ambiguous.mid
- SI_PublicData/S05/Trial2/actressA_negative.mid
- SI_PublicData/S05/Trial2/actressA_positive.mid
- SI_PublicData/S05/Trial2/blank.mid
- SI_PublicData/S05/Trial2/cartoon_ambiguous.mid
- SI_PublicData/S05/Trial2/cartoon_negative.mid
- SI_PublicData/S05/Trial2/cartoon_positive.mid
- SI_PublicData/S05/Trial3/
- SI_PublicData/S05/Trial3/actressA_ambiguous.mid
- SI_PublicData/S05/Trial3/actressA_negative.mid
- SI_PublicData/S05/Trial3/actressA_positive.mid
- SI_PublicData/S05/Trial3/blank.mid
- SI_PublicData/S05/Trial3/cartoon_ambiguous.mid
- SI_PublicData/S05/Trial3/cartoon_negative.mid
- SI_PublicData/S05/Trial3/cartoon_positive.mid
- SI_PublicData/S06/
- SI_PublicData/S06/Trial1/
- SI_PublicData/S06/Trial1/actressA_ambiguous.mid
- SI_PublicData/S06/Trial1/actressA_negative.mid
- SI_PublicData/S06/Trial1/actressA_positive.mid
- SI_PublicData/S06/Trial1/blank.mid
- SI_PublicData/S06/Trial1/cartoon_ambiguous.mid
- SI_PublicData/S06/Trial1/cartoon_negative.mid
- SI_PublicData/S06/Trial1/cartoon_positive.mid
- SI_PublicData/S06/Trial2/
- SI_PublicData/S06/Trial2/actressA_ambiguous.mid
- SI_PublicData/S06/Trial2/actressA_negative.mid
- SI_PublicData/S06/Trial2/actressA_positive.mid
- SI_PublicData/S06/Trial2/blank.mid
- SI_PublicData/S06/Trial2/cartoon_ambiguous.mid
- SI_PublicData/S06/Trial2/cartoon_negative.mid
- SI_PublicData/S06/Trial2/cartoon_positive.mid
- SI_PublicData/S06/Trial3/
- SI_PublicData/S06/Trial3/actressA_ambiguous.mid
- SI_PublicData/S06/Trial3/actressA_negative.mid
- SI_PublicData/S06/Trial3/actressA_positive.mid
- SI_PublicData/S06/Trial3/blank.mid
- SI_PublicData/S06/Trial3/cartoon_ambiguous.mid
- SI_PublicData/S06/Trial3/cartoon_negative.mid
- SI_PublicData/S06/Trial3/cartoon_positive.mid
- SI_PublicData/S07/
- SI_PublicData/S07/Trial1/
- SI_PublicData/S07/Trial1/actressB_ambiguous.mid
- SI_PublicData/S07/Trial1/actressB_negative.mid
- SI_PublicData/S07/Trial1/actressB_positive.mid
- SI_PublicData/S07/Trial1/blank.mid
- SI_PublicData/S07/Trial1/cartoon_ambiguous.mid
- SI_PublicData/S07/Trial1/cartoon_negative.mid
- SI_PublicData/S07/Trial1/cartoon_positive.mid
- SI_PublicData/S07/Trial2/
- SI_PublicData/S07/Trial2/actressB_ambiguous.mid
- SI_PublicData/S07/Trial2/actressB_negative.mid
- SI_PublicData/S07/Trial2/actressB_positive.mid
- SI_PublicData/S07/Trial2/blank.mid
- SI_PublicData/S07/Trial2/cartoon_ambiguous.mid
- SI_PublicData/S07/Trial2/cartoon_negative.mid
- SI_PublicData/S07/Trial2/cartoon_positive.mid
- SI_PublicData/S07/Trial3/
- SI_PublicData/S07/Trial3/actressB_ambiguous.mid
- SI_PublicData/S07/Trial3/actressB_negative.mid
- SI_PublicData/S07/Trial3/actressB_positive.mid
- SI_PublicData/S07/Trial3/cartoon_ambiguous.mid
- SI_PublicData/S07/Trial3/cartoon_negative.mid
- SI_PublicData/S07/Trial3/cartoon_positive.mid
- SI_PublicData/S08/
- SI_PublicData/S08/Trial1/
- SI_PublicData/S08/Trial1/actressB_ambiguous.mid
- SI_PublicData/S08/Trial1/actressB_negative.mid
- SI_PublicData/S08/Trial1/actressB_positive.mid
- SI_PublicData/S08/Trial1/blank.mid
- SI_PublicData/S08/Trial1/cartoon_ambiguous.mid
- SI_PublicData/S08/Trial1/cartoon_negative.mid
- SI_PublicData/S08/Trial1/cartoon_positive.mid
- SI_PublicData/S08/Trial2/
- SI_PublicData/S08/Trial2/actressB_ambiguous.mid
- SI_PublicData/S08/Trial2/actressB_negative.mid
- SI_PublicData/S08/Trial2/actressB_positive.mid
- SI_PublicData/S08/Trial2/blank.mid
- SI_PublicData/S08/Trial2/cartoon_ambiguous.mid
- SI_PublicData/S08/Trial2/cartoon_negative.mid
- SI_PublicData/S08/Trial2/cartoon_positive.mid
- SI_PublicData/S08/Trial3/
- SI_PublicData/S08/Trial3/actressB_ambiguous.mid
- SI_PublicData/S08/Trial3/actressB_negative.mid
- SI_PublicData/S08/Trial3/actressB_positive.mid
- SI_PublicData/S08/Trial3/blank.mid
- SI_PublicData/S08/Trial3/cartoon_ambiguous.mid
- SI_PublicData/S08/Trial3/cartoon_negative.mid
- SI_PublicData/S08/Trial3/cartoon_positive.mid
- SI_PublicData/S09/
- SI_PublicData/S09/Trial1/
- SI_PublicData/S09/Trial1/actressA_ambiguous.mid
- SI_PublicData/S09/Trial1/actressA_negative.mid
- SI_PublicData/S09/Trial1/actressA_positive.mid
- SI_PublicData/S09/Trial1/blank.mid
- SI_PublicData/S09/Trial1/cartoon_ambiguous.mid
- SI_PublicData/S09/Trial1/cartoon_negative.mid
- SI_PublicData/S09/Trial1/cartoon_positive.mid
- SI_PublicData/S09/Trial2/
- SI_PublicData/S09/Trial2/actressA_ambiguous.mid
- SI_PublicData/S09/Trial2/actressA_negative.mid
- SI_PublicData/S09/Trial2/actressA_positive.mid
- SI_PublicData/S09/Trial2/blank.mid
- SI_PublicData/S09/Trial2/cartoon_ambiguous.mid
- SI_PublicData/S09/Trial2/cartoon_negative.mid
- SI_PublicData/S09/Trial2/cartoon_positive.mid
- SI_PublicData/S09/Trial3/
- SI_PublicData/S09/Trial3/actressA_ambiguous.mid
- SI_PublicData/S09/Trial3/actressA_negative.mid
- SI_PublicData/S09/Trial3/actressA_positive.mid
- SI_PublicData/S09/Trial3/blank.mid
- SI_PublicData/S09/Trial3/cartoon_ambiguous.mid
- SI_PublicData/S09/Trial3/cartoon_negative.mid
- SI_PublicData/S09/Trial3/cartoon_positive.mid
- SI_PublicData/S10/
- SI_PublicData/S10/Trial1/
- SI_PublicData/S10/Trial1/actressB_ambiguous.mid
- SI_PublicData/S10/Trial1/actressB_negative.mid
- SI_PublicData/S10/Trial1/actressB_positive.mid
- SI_PublicData/S10/Trial1/blank.mid
- SI_PublicData/S10/Trial1/cartoon_ambiguous.mid
- SI_PublicData/S10/Trial1/cartoon_negative.mid
- SI_PublicData/S10/Trial1/cartoon_positive.mid
- SI_PublicData/S10/Trial2/
- SI_PublicData/S10/Trial2/actressB_ambiguous.mid
- SI_PublicData/S10/Trial2/actressB_negative.mid
- SI_PublicData/S10/Trial2/actressB_positive.mid
- SI_PublicData/S10/Trial2/blank.mid
- SI_PublicData/S10/Trial2/cartoon_ambiguous.mid
- SI_PublicData/S10/Trial2/cartoon_negative.mid
- SI_PublicData/S10/Trial2/cartoon_positive.mid
- SI_PublicData/S10/Trial3/
- SI_PublicData/S10/Trial3/actressB_ambiguous.mid
- SI_PublicData/S10/Trial3/actressB_negative.mid
- SI_PublicData/S10/Trial3/actressB_positive.mid
- SI_PublicData/S10/Trial3/cartoon_ambiguous.mid
- SI_PublicData/S10/Trial3/cartoon_negative.mid
- SI_PublicData/S10/Trial3/cartoon_positive.mid
- SI_PublicData/S11/
- SI_PublicData/S11/Trial1/
- SI_PublicData/S11/Trial1/actressB_ambiguous.mid
- SI_PublicData/S11/Trial1/actressB_negative.mid
- SI_PublicData/S11/Trial1/actressB_positive.mid
- SI_PublicData/S11/Trial1/blank.mid
- SI_PublicData/S11/Trial1/cartoon_ambiguous.mid
- SI_PublicData/S11/Trial1/cartoon_negative.mid
- SI_PublicData/S11/Trial1/cartoon_positive.mid
- SI_PublicData/S11/Trial2/
- SI_PublicData/S11/Trial2/actressB_ambiguous.mid
- SI_PublicData/S11/Trial2/actressB_negative.mid
- SI_PublicData/S11/Trial2/actressB_positive.mid
- SI_PublicData/S11/Trial2/blank.mid
- SI_PublicData/S11/Trial2/cartoon_ambiguous.mid
- SI_PublicData/S11/Trial2/cartoon_negative.mid
- SI_PublicData/S11/Trial2/cartoon_positive.mid
- SI_PublicData/S11/Trial3/
- SI_PublicData/S11/Trial3/actressB_ambiguous.mid
- SI_PublicData/S11/Trial3/actressB_negative.mid
- SI_PublicData/S11/Trial3/actressB_positive.mid
- SI_PublicData/S11/Trial3/blank.mid
- SI_PublicData/S11/Trial3/cartoon_ambiguous.mid
- SI_PublicData/S11/Trial3/cartoon_negative.mid
- SI_PublicData/S11/Trial3/cartoon_positive.mid
- SI_PublicData/S12/
- SI_PublicData/S12/Trial1/
- SI_PublicData/S12/Trial1/actressB_ambiguous.mid
- SI_PublicData/S12/Trial1/actressB_negative.mid
- SI_PublicData/S12/Trial1/actressB_positive.mid
- SI_PublicData/S12/Trial1/blank.mid
- SI_PublicData/S12/Trial1/cartoon_ambiguous.mid
- SI_PublicData/S12/Trial1/cartoon_negative.mid
- SI_PublicData/S12/Trial1/cartoon_positive.mid
- SI_PublicData/S12/Trial2/
- SI_PublicData/S12/Trial2/actressB_ambiguous.mid
- SI_PublicData/S12/Trial2/actressB_negative.mid
- SI_PublicData/S12/Trial2/actressB_positive.mid
- SI_PublicData/S12/Trial2/blank.mid
- SI_PublicData/S12/Trial2/cartoon_ambiguous.mid
- SI_PublicData/S12/Trial2/cartoon_negative.mid
- SI_PublicData/S12/Trial2/cartoon_positive.mid
- SI_PublicData/S12/Trial3/
- SI_PublicData/S12/Trial3/actressB_ambiguous.mid
- SI_PublicData/S12/Trial3/actressB_negative.mid
- SI_PublicData/S12/Trial3/actressB_positive.mid
- SI_PublicData/S12/Trial3/blank.mid
- SI_PublicData/S12/Trial3/cartoon_ambiguous.mid
- SI_PublicData/S12/Trial3/cartoon_negative.mid
- SI_PublicData/S12/Trial3/cartoon_positive.mid
- SI_PublicData/S13/
[truncated: 48 more entries]
